# Supplementary material for: Inflammation in Relation to Sarcopenia and Sarcopenic Obesity among Older Adults Living with Chronic Comorbidities: Results from the National Health and Nutrition Examination Survey 1999–2006
Source: Nutrients. 2021 Nov 5;13(11):3957. doi: 10.3390/nu13113957 (PMC8621174; doi:10.3390/nu13113957)
Supplement: Supplementary file 1 [file nutrients-13-03957-s001.zip]

Archive with 1 entries (1 files):
- nutrients-1422223-supplementary.pdf
